# Supplementary material for: The HEADS: UP Development Study: Working with Key Stakeholders to Adapt a Mindfulness-Based Stress Reduction Course for People with Anxiety and Depression after Stroke
Source: Healthcare (Basel). 2023 Jan 26;11(3):355. doi: 10.3390/healthcare11030355 (PMC9914141; doi:10.3390/healthcare11030355)
Supplement: Supplementary file 1 [file healthcare-11-00355-s001.zip]

Archive with 4 entries (3 files):
- healthcare-2082666-supplementary/
- healthcare-2082666-supplementary/Supplementary file S1. Mindfulness information for participants_Oct.2017.pdf
- healthcare-2082666-supplementary/Supplementary file S2. Accessible Information Pack__Oct.2017.pdf
- healthcare-2082666-supplementary/Supplementary file S3. Focus group schedule_April 2018.pdf
